# Supplementary material for: Evolution-proof inhibitors of public good cooperation: a screening strategy inspired by social evolution theory
Source: FEMS Microbiol Rev. 2022 Jun 8;46(5):fuac019. doi: 10.1093/femsre/fuac019 (PMC9616471; doi:10.1093/femsre/fuac019)
Supplement: fuac019_Supplemental_Files [file fuac019_supplemental_files.zip]

Archive with 2 entries (2 files):
- Supplementary_information-141221_Finaal_(1).docx
- Supplementary_information-141221_Finaal_(1).pdf
